# Supplementary material for: Estrogen receptor positive breast cancers and their association with environmental factors
Source: Int J Health Geogr. 2011 May 10;10:32. doi: 10.1186/1476-072X-10-32 (PMC3100231; doi:10.1186/1476-072X-10-32)
Supplement: Additional file 1 — Environmental dataset used for our analyses. Sheet one of the excel file contains the data and sheet two contains a description of the variables. Data on breast cancer rates are available through SEER http://www.seer.cancer.gov. [file 1476-072X-10-32-S1.XLS]

## Sheet: st-hilaire et al 
FIPS_code	WDSPD_Interpolated Mean	POP2000	POP00_SQMI	CROP_ACR97	SQMI	Crop_sqmi	crop_density	elevation	mean vapor pressure	MEAN_PRECI	MEAN_RADIA	RAD*RAD	MEAN_HDD	HDD*HDD	hrt_ds_caucasian_females	Avg_unemploy_2001_2004	EPA cancer risk
06001	6.7616	1443741	1940.4	41553	744	64.9266	0.0872669	297.777	757.07	50.9975	16.0411	257.317	1588.86	2.52448e+06	23.2	6.075	4.74228e-05
06005	5.97605	35100	58.1	25486	604.6	39.8219	0.0658648	319.746	751.006	97.9511	16.2656	264.57	2261.03	5.11226e+06	32.6	5.725	1.66755e-05
06007	5.83082	203171	121.1	247368	1677.7	386.513	0.230382	201.201	826.374	116.795	15.6719	245.608	1920.14	3.68694e+06	38.1	7.25	2.55681e-05
06009	5.99488	40554	38.9	20835	1042.6	32.5547	0.0312245	156.3	746.074	95.9222	16.2766	264.928	2154.87	4.64347e+06	29.8	6.55	1.72457e-05
06011	5.95809	18804	16.3	316756	1156.2	494.931	0.428067	158.53	722.726	61.8475	16.0858	258.753	1702.66	2.89905e+06	27.4	13.675	1.51053e-05
06013	7.09216	948816	1265.2	43528	750	68.0125	0.0906833	54.0414	782.081	53.4674	15.9444	254.224	1442.4	2.08052e+06	21.1	5.325	3.22891e-05
06015	6.12349	27507	27.1	8039	1014.4	12.5609	0.0123826	226.76	828.028	206.387	13.9191	193.741	3088.07	9.53618e+06	41.4	8.325	1.93221e-05
06017	5.6846	156299	87.3	12646	1790	19.7594	0.0110388	138.44	682.473	120.434	16.2199	263.085	2940.88	8.64877e+06	20.8	5.1	2.22597e-05
06019	5.77365	799407	132.9	1250984	6017.2	1954.66	0.324846	1142.54	619.216	51.5097	16.9949	288.827	2594.31	6.73044e+06	31.8	11.125	3.4173e-05
06021	5.69275	26453	19.9	255968	1327	399.95	0.301394	2723.27	715.572	72.8705	16.0037	256.118	1912.05	3.65594e+06	23.6	9.525	4.59568e-05
06023	5.58595	126518	35.3	51228	3586.5	80.0438	0.0223181	472.044	740.722	170.762	14.7205	216.693	2925.63	8.55931e+06	31.5	6.525	1.99204e-05
06025	5.97194	142361	31.8	459386	4481.8	717.791	0.160157	516.166	800.837	10.0536	17.6192	310.436	545.415	297477	23.2	15.9	3.48893e-05
06027	6.75611	17945	1.8		10227.2			610.023	541.455	18.6304	17.3671	301.616	2283.78	5.21565e+06	33.2	5.25	4.51256e-05
06029	6.44774	661645	81.1	1054228	8161	1647.23	0.201842	719.948	636.925	26.6884	17.3515	301.075	1710.45	2.92564e+06	50.3	9.65	3.90416e-05
06031	5.51159	129461	93	526132	1391.6	822.081	0.590745	776.051	692.771	23.3074	17.1072	292.656	1282.7	1.64532e+06	33.1	11.35	2.55045e-05
06033	5.48319	58309	43.8	33085	1329.9	51.6953	0.0388716	901.294	626.279	107.796	16.2399	263.734	2414.7	5.83078e+06	43.5	8.4	1.90786e-05
06035	5.42749	33828	7.2	118440	4720.4	185.062	0.0392048	571.349	448.007	59.1497	16.5029	272.346	4080.28	1.66487e+07	49.4	7.575	1.48343e-05
06037	6.17503	9519338	2329.3	48847	4086.8	76.3234	0.0186756	390.869	746.503	46.5001	16.9185	286.236	1470.3	2.16178e+06	28.1	6.5	6.30499e-05
06039	5.875	123109	57.2	332617	2153.7	519.714	0.241312	2921.41	668.846	62.1856	16.7992	282.213	2468.27	6.09236e+06	29.3	9.925	4.5577e-05
06041	6.46971	247289	471.1	28043	525	43.8172	0.0834613	388.533	815.875	110.746	15.3929	236.941	1644.47	2.70428e+06	10.1	4.425	2.67244e-05
06043	5.94854	17130	11.7	9066	1458.2	14.1656	0.00971446	231.163	661.743	83.7792	16.6473	277.133	2665.46	7.10468e+06	30.5	6.425	1.46578e-05
06045	5.02026	86265	24.6	66316	3513.3	103.619	0.0294933	1012.72	665.265	140.797	15.8322	250.659	2461.51	6.05903e+06	33	6.475	1.95419e-05
06047	5.80564	210554	107.2	532327	1963.7	831.761	0.423568	116.891	732.704	33.1792	16.6063	275.769	1396	1948816	32.1	10.875	2.72686e-05
06049	5.41227	9449	2.2	183327	4203.4	286.448	0.0681468	63.6586	478.178	52.6253	16.1237	259.974	3926.99	1.54213e+07	43.6	8.075	1.16706e-05
06051	6.38006	12853	4.1		3131.8			138.924	349.075	42.9601	17.525	307.126	4594.3	2.11076e+07	13.6	5	1.76148e-05
06053	5.81026	401762	121.2	388633	3314.6	607.239	0.183201	123.422	610.757	62.6958	16.9063	285.823	1920.04	3.68655e+06	22	8.5	3.33438e-05
06055	6.73034	124279	157.7	74511	788.1	116.423	0.147727	331.676	761.061	92.7806	15.9556	254.581	1690.25	2.85695e+06	18.2	4.475	2.67594e-05
06057	5.55212	92033	94.4	15094	974.8	23.5844	0.0241941	106.179	672.928	137.942	16.0723	258.319	3000.13	9.00078e+06	14.7	5.15	2.06262e-05
06059	5.5808	2846289	3561.6	17301	799.2	27.0328	0.0338248	117.562	849.381	40.6599	16.6735	278.006	866.935	751576	21	4.525	6.40188e-05
06061	5.66987	248399	165.5	62284	1500.5	97.3188	0.0648575	118.556	696.767	123.502	16.0757	258.428	2823.69	7.97322e+06	25.3	4.7	2.64489e-05
06063	5.50012	20824	8	42617	2613.8	66.5891	0.025476	85.6374	498.209	111.44	16.4421	270.343	3911.7	1.53014e+07	28.1	8.925	1.23568e-05
06065	5.98981	1545387	211.6	279806	7302.9	437.197	0.0598662	81.3307	754.723	23.5944	17.5018	306.313	1043.07	1.08799e+06	37.1	6.125	3.38859e-05
06067	6.65159	1223499	1229.3	159059	995.3	248.53	0.249703	190.447	833.684	55.4969	16.0531	257.702	1309.69	1.71529e+06	33.7	5.425	3.83326e-05
06069	5.73286	53234	38.3	73166	1390.8	114.322	0.0821986	134.473	566.388	48.375	17.295	299.117	2005.91	4.02368e+06	22.4	8.7	2.36129e-05
06071	6.75322	1709434	85	58141	20106	90.8453	0.00451832	84.8413	713.536	20.6792	17.4971	306.149	1337.49	1.78888e+06	39.4	5.8	4.12702e-05
06073	5.41468	2813833	663.9	112974	4238.6	176.522	0.0416463	211.694	751.14	45.8787	17.3093	299.612	1266.5	1.60402e+06	23.7	4.825	4.63209e-05
06075	6.88829	776733	16463.8		47.2			144.176	834.933	72.763	15.0387	226.163	1472.99	2.1697e+06	22.4	6.125	5.22698e-05
06077	6.58485	563598	393.7	559435	1431.5	874.117	0.61063	130.772	778.084	43.493	16.2581	264.326	1369.68	1.87602e+06	39.6	8.6	3.15879e-05
06079	5.93559	246681	74.3	280524	3319.5	438.319	0.132044	142.312	615.704	54.7962	17.3655	301.561	1690.74	2.8586e+06	18.3	4.5	2.5689e-05
06081	6.75887	707161	1554.5	14736	454.9	23.025	0.0506155	80.0179	758.939	81.9526	15.6971	246.399	1870.29	3.49798e+06	16.5	5.05	3.96493e-05
06083	6.15326	399347	145.3	157213	2748.8	245.645	0.0893646	101.958	627.049	57.6867	17.1814	295.201	1690.89	2.85911e+06	24.3	4.85	3.7495e-05
06085	6.1301	1682585	1296.3	31643	1298	49.4422	0.0380911	95.1697	689.964	56.1652	16.3416	267.048	1827.83	3.34096e+06	20.2	7.05	4.14353e-05
06087	5.88688	255602	571.3	27776	447.4	43.4	0.0970049	1445.23	711.952	90.3743	16.0383	257.227	1884.43	3.55108e+06	17	6.975	3.27536e-05
06089	5.44368	163256	42.4	59487	3847.4	92.9484	0.0241588	117.409	690.35	122.615	15.6329	244.388	2870.95	8.24235e+06	32	7.175	2.72395e-05
06091	5.41208	3555	3.7	14677	962	22.9328	0.0238387	304.146	513.974	128.854	16.3884	268.58	3941.64	1.55365e+07	19.1	8.825	1.13581e-05
06093	5.28324	44301	7	182185	6347.5	284.664	0.0448466	477.145	565.644	100.511	15.4422	238.462	3761.13	1.41461e+07	27.1	9	1.5787e-05
06095	7.55405	394542	464.8	209551	848.9	327.423	0.385703	70.588	786.58	60.222	16.0964	259.094	1386.05	1.92113e+06	30.9	5.625	2.66036e-05
06097	5.88534	458614	288.3	144544	1590.5	225.85	0.141999	9.27115	759.476	115.143	15.7706	248.712	1825.61	3.33285e+06	18.3	4.825	3.02346e-05
06099	6.0831	446997	295.3	381601	1513.8	596.252	0.393877	188.136	759.163	40.804	16.3762	268.18	1447.73	2.09592e+06	43.1	9.275	2.91632e-05
06101	6.31076	78930	129.7	297107	608.4	464.23	0.763034	155.307	843.718	58.8733	15.8743	251.993	1325.26	1.75631e+06	47	10.625	2.87144e-05
06103	5.73786	56039	18.9	127019	2962.1	198.467	0.0670022	369.317	743.241	104.109	15.7374	247.666	2369	5612161	29.7	7.2	1.77045e-05
06105	5.38639	13022	4.1	6678	3207.6	10.4344	0.00325302	374.444	539.527	142.256	15.9023	252.883	3619.12	1.3098e+07	24.4	10.225	1.03839e-05
06107	5.74321	368021	76.1	703295	4838.8	1098.9	0.227101	32.0476	597.773	64.2573	17.213	296.287	2906.81	8.44954e+06	42.9	11.825	4.16852e-05
06109	5.98465	54501	24	13395	2275.2	20.9297	0.00919905	289.216	579.875	105.794	16.6187	276.181	3651.01	1.33299e+07	37.8	6.6	2.05467e-05
06111	6.18686	753197	405.5	132124	1857.3	206.444	0.111153	87.3957	656.559	55.974	17.2888	298.903	1833.34	3.36114e+06	21.3	5.45	3.86244e-05
06113	6.78033	168660	164.8	380700	1023.3	594.844	0.581299	110.992	785.763	64.7002	16.0406	257.301	1464.74	2.14546e+06	26.8	5.9	3.94278e-05
06115	5.98062	60219	93.6	96989	643.2	151.545	0.235611	258.051	850.763	106.266	15.755	248.22	1654.53	2.73747e+06	64.7	9.675	2.40892e-05
09001	6.55493	882567	1368.9	6314	644.7	9.86563	0.0153027	100.602	1023.09	130.222	13.645	186.186	3215.76	1.03411e+07	18.7	4.125	3.86655e-05
09003	6.22915	857183	1142	33366	750.6	52.1344	0.0694569	78.8073	947.879	126.691	13.859	192.072	3528.04	1.24471e+07	27.6	4.95	4.4969e-05
09005	5.97588	182193	192.9	44773	944.7	69.9578	0.0740529	360.706	890.312	132.703	13.8644	192.222	3843.37	1.47715e+07	24.6	4.225	3.94968e-05
09007	6.70724	155071	403.2	7992	384.6	12.4875	0.0324688	216.652	1000.01	131.594	13.8397	191.537	3345.66	1.11934e+07	19.9	3.85	4.19581e-05
09009	6.44243	824008	1330.4	13384	619.4	20.9125	0.0337625	22.1635	1011.41	129.668	13.8048	190.573	3293.18	1.0845e+07	26	4.825	3.99222e-05
09011	7.05141	259088	374.3	29958	692.2	46.8094	0.0676241	241.362	993.816	130.562	13.6278	185.717	3300.98	1.08965e+07	27.4	4.025	3.99056e-05
09013	6.38008	136364	327	16607	417.1	25.9484	0.0622115	387.99	919.904	131.251	13.8422	191.607	3678.55	1.35317e+07	21.7	3.6	4.22891e-05
09015	6.55424	109091	209.2	28649	521.5	44.7641	0.0858371	398.993	937.905	132.599	13.8252	191.136	3594.13	1.29178e+07	34.8	4.85	3.48747e-05
13063	5.08141	236517	1633.6	2880	144.8	4.5	0.0310773	88.0289	1392.04	129.391	15.2966	233.986	1606.6	2.58116e+06	55.5	5.3	4.10819e-05
13067	5.17069	607751	1764.7	4030	344.4	6.29688	0.0182836	124.9	1342.37	137.63	15.2274	231.874	1772.95	3.14335e+06	27	4.15	5.19705e-05
13089	5.25868	665865	2461.7	1449	270.5	2.26406	0.00836992	69.0853	1380.53	135.659	15.216	231.527	1672.12	2.79599e+06	22.6	5.075	5.35821e-05
13121	5.03093	816006	1525.5	10196	534.9	15.9313	0.0297836	123.057	1364.11	136.205	15.2483	232.511	1700.48	2.89163e+06	20.1	4.975	5.56533e-05
13125	5.1578	2556	17.7	7813	144.4	12.2078	0.0845416	3.56427	1408.28	118.577	15.4831	239.726	1447.19	2.09436e+06	15	4.8	1.22151e-05
13133	5.24445	14406	35.5	22036	406.1	34.4312	0.0847852	980.654	1399.98	120.923	15.3781	236.486	1530.62	2.3428e+06	26.9	7	1.42816e-05
13135	5.41184	588448	1347.8	8834	436.6	13.8031	0.031615	62.5942	1355.16	135.521	15.2521	232.627	1733.44	3.00481e+06	21.3	4.1	4.93018e-05
13159	5.13077	11426	30.6	20369	373.7	31.8266	0.0851661	232.862	1426.69	121.08	15.3887	236.812	1446.15	2.09135e+06	38.8	4.55	1.77247e-05
13163	5.10265	17266	32.6	84042	529.1	131.316	0.248187	172.417	1440.76	118.177	15.4832	239.729	1351.51	1.82658e+06	38.1	8.175	1.28976e-05
13211	5.28519	15457	43.6	43434	354.6	67.8656	0.191386	471.777	1408.01	121.494	15.342	235.377	1524.56	2.32428e+06	44.8	3.95	1.69892e-05
13237	5.15116	18812	52.2	14451	360.7	22.5797	0.0625996	143.616	1421.81	119.976	15.4108	237.493	1446.14	2.09132e+06	34	4.275	1.57885e-05
13301	5.1867	6336	22.1	15187	286.8	23.7297	0.0827395	299.76	1388.19	120.841	15.4654	239.179	1516.03	2.29835e+06	71.6	8.8	1.3164e-05
13303	5.09183	21176	30.9	55635	684.7	86.9297	0.12696	43.7372	1447.57	118.761	15.4656	239.185	1345.57	1.81056e+06	56.8	5.5	1.3779e-05
19001	7.83185	8243	14.5	283563	570.3	443.067	0.776902	622.662	975.016	90.6391	14.0868	198.438	3648.59	1.33122e+07	36.5	3.65	1.15575e-05
19003	7.62908	4482	10.5	184649	425.4	288.514	0.678218	2106.23	993.654	92.0556	14.1393	199.92	3554.2	1.26323e+07	44.5	4.75	1.08021e-05
19005	7.13643	14675	22.3	179795	658.7	280.93	0.426491	522.864	904.679	90.3106	13.5576	183.809	4192.16	1.75742e+07	28.4	5.025	1.20734e-05
19007	8.0618	13721	26.6	175532	516.3	274.269	0.53122	216.331	1040.59	100.586	14.0496	197.391	3415.99	1.1669e+07	48.2	5.3	1.33164e-05
19009	7.64851	6830	15.4	248005	443.6	387.508	0.873552	361.459	955.688	91.026	13.9714	195.2	3787.52	1.43453e+07	21.1	3.8	1.1389e-05
19011	8.11462	25308	35.2	375729	718.4	587.077	0.8172	1858.51	950.56	92.6554	13.849	191.795	3860.61	1.49043e+07	33.1	4.175	1.6313e-05
19013	8.33302	128012	223.8	263418	571.9	411.591	0.71969	53.4705	928.039	90.5005	13.7916	190.208	4012.63	1.61012e+07	34	4.125	2.7945e-05
19015	8.30843	26224	45.7	297488	573.5	464.825	0.810506	291.84	939.974	88.9542	13.9385	194.282	3853.94	1.48529e+07	26.4	3.25	1.73291e-05
19017	8.18412	23325	53.1	210534	439.6	328.959	0.748315	871.614	912.023	91.1814	13.7258	188.398	4122.78	1.69973e+07	23.8	3.525	1.41517e-05
19019	8.10219	21093	36.8	303756	573.4	474.619	0.827727	1927.04	916.352	91.2316	13.7786	189.85	4039.83	1.63202e+07	22.8	4.4	1.4173e-05
19021	9.10563	20411	35.2	326418	580.1	510.028	0.879207	337.753	889.039	85.897	13.9076	193.421	4162.74	1.73284e+07	17.3	3.375	1.34573e-05
19023	8.51498	15305	26.3	294649	581.6	460.389	0.791591	606.887	917.143	88.2012	13.7753	189.759	4087.48	1.67075e+07	38.7	4.625	1.19979e-05
19025	8.49641	11115	19.4	317038	572.3	495.372	0.865581	383.232	922.307	87.172	13.9098	193.483	3978.86	1.58313e+07	47.6	3.8	1.0925e-05
19027	8.15866	21421	37.6	323889	570.2	506.077	0.887542	357.769	939.52	87.5388	13.9449	194.46	3880.94	1.50617e+07	32	2.8	1.5126e-05
19029	7.52958	14684	26	287811	565	449.705	0.795937	475.985	974.352	90.7107	14.073	198.049	3654.65	1.33565e+07	17.6	4.6	1.32209e-05
19031	7.62984	18187	31.3	292201	581.9	456.564	0.784609	518.561	983.747	92.487	13.8576	192.033	3712.56	1.37831e+07	20.5	3.525	1.45578e-05
19033	8.77819	46447	80.8	281536	575.1	439.9	0.76491	103.619	895.49	88.3852	13.7324	188.579	4238.25	1.79628e+07	36.9	4.05	2.17506e-05
19035	8.77223	13035	22.6	286850	577.3	448.203	0.776378	320.397	899.166	80.8876	13.9054	193.36	4084.38	1.66822e+07	12	3.875	1.15132e-05
19037	7.8545	13095	25.9	242737	505.5	379.277	0.7503	1822.52	899.849	92.6056	13.6651	186.735	4233.21	1.79201e+07	30.2	5.9	1.24094e-05
19039	8.1143	9133	21.2	151334	431.7	236.459	0.54774	24.3317	1003.93	94.9346	14.0893	198.508	3543.53	1.25566e+07	32.9	5.95	1.71862e-05
19041	9.48348	17372	30.3	262903	572.5	410.786	0.71753	322.102	875.339	80.8272	13.8552	191.967	4256.56	1.81183e+07	13.5	3.775	1.61719e-05
19043	7.657	18678	23.6	337115	792.8	526.742	0.664407	491.556	913	89.5047	13.6567	186.505	4100.6	1.68149e+07	23.3	5.8	1.21497e-05
19045	7.93479	50149	70.6	325354	710.2	508.366	0.715806	38.2546	970.687	93.302	13.8662	192.272	3775.2	1.42521e+07	46.4	5.1	2.16449e-05
19047	8.12453	16942	23.7	374638	715	585.372	0.818702	225.013	946.184	83.4157	13.936	194.212	3838.65	1.47352e+07	18.6	3.625	1.15835e-05
19049	8.12943	40750	68.9	287666	591.7	449.478	0.759639	375.77	965.339	87.3122	13.987	195.636	3702.74	1.37103e+07	23.4	3	1.67866e-05
19051	8.02068	8541	16.9	188883	504.9	295.13	0.584531	303.598	1066.37	100.25	13.9832	195.53	3341.11	1.1163e+07	10.1	4.675	1.15733e-05
19053	8.13432	8689	16.3	170796	533.3	266.869	0.50041	228.143	1010.14	97.6985	14.1626	200.579	3476.2	1.2084e+07	58.7	4.7	1.13395e-05
19055	7.93535	18404	31.8	286992	579	448.425	0.774482	677.307	907.226	90.2016	13.824	191.103	4062.03	1.65001e+07	16.9	4.575	1.31613e-05
19057	7.43387	42351	98.5	155783	429.8	243.411	0.566335	1152.03	1070.67	98.5275	13.9082	193.438	3373.05	1.13775e+07	29.9	5.875	3.23655e-05
19059	9.60985	16424	40.7	180906	403.7	282.666	0.700187	508.232	859.697	79.266	13.776	189.778	4395.82	1.93232e+07	31.7	3.9	1.21614e-05
19061	7.95436	89143	144.6	257739	616.6	402.717	0.653126	506.335	916.386	90.6679	13.7748	189.745	4038.25	1.63075e+07	29.3	4.2	2.37533e-05
19063	9.66528	11027	27.4	205431	402.4	320.986	0.797679	118.071	880.268	80.5657	13.7	187.69	4314.04	1.86109e+07	15.3	4.5	1.4493e-05
19065	7.81559	22008	30.1	343679	731.4	536.998	0.734206	397.279	898.106	92.6415	13.6945	187.539	4192.58	1.75777e+07	25.8	4.975	1.28326e-05
19067	8.33326	16900	33.7	274299	501.3	428.592	0.854961	295.547	906.274	89.5597	13.6915	187.457	4183.45	1.75013e+07	16.8	4.7	1.42286e-05
19069	8.75752	10704	18.4	316140	583	493.969	0.847288	1875.14	905.422	88.0891	13.8261	191.161	4146.88	1.71966e+07	32.2	4.2	1.23416e-05
19071	7.43633	8010	15.5	268447	516.8	419.448	0.811626	370.973	1029.41	90.7879	14.1579	200.446	3386.72	1.14699e+07	33.3	3.175	1.12198e-05
19073	8.17027	10366	18.1	316526	571.1	494.572	0.865999	132.621	938.577	85.7099	13.9738	195.267	3834.54	1.47037e+07	13.6	3.9	1.11712e-05
19075	8.57739	12369	24.6	298946	502.5	467.103	0.929558	368.134	922.007	88.8778	13.8656	192.255	4042.68	1.63433e+07	21.2	3.35	1.20278e-05
19077	7.87658	11353	19.1	241702	593.1	377.659	0.636755	418.707	953.958	88.4473	14.0174	196.487	3751.16	1.40712e+07	20.4	3.675	1.09293e-05
19079	8.57936	16438	28.5	329567	577.4	514.948	0.89184	489.914	917.73	88.1281	13.9052	193.355	4006.93	1.60555e+07	32.5	3.75	1.35382e-05
19081	8.92906	12100	21.1	315295	573.1	492.648	0.85962	652.062	893.68	84.8668	13.7394	188.771	4241.79	1.79928e+07	11	3.15	1.24216e-05
19083	8.67494	18812	33	314144	569.9	490.85	0.861291	439.014	919.678	90.0986	13.8936	193.032	4042.5	1.63418e+07	39.2	4.55	1.1628e-05
19085	7.98729	15666	22.4	342113	700.9	534.552	0.762665	416.247	979.927	82.0656	13.9794	195.424	3642.27	1.32661e+07	15.5	4.25	1.26402e-05
19087	7.52808	20336	46.6	200902	436.7	313.909	0.718822	401.097	1070.29	96.0851	13.8887	192.896	3362.83	1.13086e+07	37.6	5.4	1.47137e-05
19089	7.55951	9932	21	241042	473.8	376.628	0.79491	1087.61	873.526	93.3227	13.644	186.159	4389.81	1.92704e+07	22.8	4.075	1.13423e-05
19091	8.87727	10381	23.8	245417	435.7	383.464	0.88011	270.56	912.74	84.6686	13.777	189.806	4092.4	1.67477e+07	31.4	3.775	1.21798e-05
19093	8.51503	7837	18.1	231131	432.2	361.142	0.83559	471.284	918.867	82.9479	13.9587	194.845	3962.66	1.57027e+07	23.7	3.525	1.29172e-05
19095	7.89403	15671	26.7	271861	587.5	424.783	0.723035	424.797	990.821	92.3665	13.883	192.738	3662.09	1.34109e+07	19.2	3.45	1.25339e-05
19097	7.92701	20296	31.2	233629	649.7	365.045	0.561867	324.548	936.689	92.285	13.8358	191.429	3911.02	1.52961e+07	25.2	5.4	1.35487e-05
19099	8.22522	37213	50.8	365523	732.9	571.13	0.779274	375.666	977.127	91.7441	13.9444	194.446	3717.14	1.38171e+07	30.9	4.525	1.93059e-05
19101	7.80266	16181	37.1	178100	436.7	278.281	0.637237	351.489	1062.8	96.0071	13.9041	193.324	3379.47	1.14208e+07	24	5.3	1.64245e-05
19103	7.56648	111006	178	249275	623.5	389.492	0.624687	83.3092	1015.68	93.5432	13.7929	190.244	3596.15	1.29323e+07	14.6	2.8	3.01385e-05
19105	7.77548	20221	35.1	267164	576.7	417.444	0.723849	1467.92	936.552	91.1054	13.865	192.238	3899.48	1.52059e+07	16.4	4.65	1.36779e-05
19107	7.93612	11400	19.7	263316	579.9	411.431	0.709487	358.578	1026.39	92.9814	13.8973	193.135	3510.08	1.23207e+07	24.4	4.475	1.18352e-05
19109	9.18502	17163	17.6	547880	974.4	856.062	0.878553	521.481	896.835	81.4967	13.7103	187.972	4219.82	1.78069e+07	30.9	3.825	1.21004e-05
19111	7.44476	38052	70.6	189658	538.8	296.341	0.550001	494.921	1093.77	100.462	13.9696	195.15	3272.94	1.07121e+07	33.7	7.15	1.77003e-05
19113	7.90735	191701	264.5	291876	724.7	456.056	0.629304	77.9832	957.029	92.1158	13.814	190.827	3820.11	1.45932e+07	20.4	4.275	2.771e-05
19115	7.43433	12183	29.2	168229	417.6	262.858	0.629449	217.51	1064.48	92.9103	13.8223	191.056	3406.05	1.16012e+07	15.4	4.3	1.36032e-05
19117	8.02935	9422	21.7	156678	434.2	244.809	0.563817	323.646	1016.64	97.0756	14.0313	196.877	3515.48	1.23586e+07	29.4	4.65	1.20333e-05
19119	8.85746	11763	20	315326	587.6	492.697	0.83849	1108.68	850.097	73.0307	13.8732	192.466	4265.85	1.81975e+07	7.6	3.125	1.09856e-05
19121	8.08929	14019	24.9	228786	562.3	357.478	0.635743	348.032	989.392	89.1444	14.0531	197.49	3601.38	1.29699e+07	8.7	4.2	1.32144e-05
19123	8.07577	22335	39	273633	573.4	427.552	0.745643	419.954	1022.28	92.6739	13.9262	193.939	3531.89	1.24742e+07	28.3	4.3	1.33168e-05
19125	8.02986	32052	56.2	218837	570.5	341.933	0.599356	379.429	1023.89	91.9945	13.9333	194.137	3527.49	1.24432e+07	26.8	4.125	1.58141e-05
19127	8.54006	39311	68.6	289823	573	452.848	0.790311	1851.82	937.945	92.093	13.9355	194.198	3914.36	1.53222e+07	28.1	4.45	1.86847e-05
19129	7.50683	14547	33.1	204717	439.7	319.87	0.727474	260.107	1007.94	87.0905	14.1326	199.73	3483.39	1.2134e+07	41.9	3.4	1.40833e-05
19131	8.06756	10874	23.2	242726	469.4	379.259	0.807966	1702.97	886.564	90.4019	13.6529	186.402	4323.71	1.86945e+07	19.8	3.525	1.17275e-05
19133	8.28338	10020	14.3	316827	698.8	495.042	0.708418	284.82	956.594	79.4562	13.9561	194.773	3707.88	1.37484e+07	39	4.7	1.14135e-05
19135	8.07845	8016	18.5	150876	434.1	235.744	0.543063	300.993	1037.61	96.2876	13.9716	195.206	3459.98	1.19715e+07	52.3	5.05	1.1422e-05
19137	7.34045	11771	27.7	209389	424.8	327.17	0.770175	411.432	1000.15	93.3921	14.1143	199.213	3535.54	1.25e+07	36.5	4.775	1.43095e-05
19139	7.44166	41722	92.9	189869	449.1	296.67	0.660589	77.008	1038.67	93.3938	13.8005	190.454	3515.24	1.23569e+07	30.7	4	2.56224e-05
19141	9.04519	15102	26.3	330094	573.2	515.772	0.899811	255.067	877.317	79.5526	13.8612	192.133	4235.44	1.7939e+07	16.3	3.35	1.15752e-05
19143	9.32262	7003	17.5	222296	399.5	347.338	0.869431	334.755	851.889	78.3773	13.8127	190.791	4398.61	1.93478e+07	11.7	3.425	1.09941e-05
19145	7.25676	16976	31.7	259981	535.4	406.22	0.758723	408.077	1019.06	95.359	14.173	200.874	3438.95	1.18264e+07	36.3	4.675	1.47932e-05
19147	9.45317	10147	17.8	305714	569.4	477.678	0.838915	304.832	890.277	82.9915	13.7548	189.195	4215.55	1.77709e+07	35.7	3.75	1.10522e-05
19149	8.35678	24849	28.8	456116	864	712.681	0.824863	1590.14	903.014	75.2111	13.9299	194.042	3986.85	1.5895e+07	16.9	3.5	1.33535e-05
19151	9.01546	8662	15	338984	579.1	529.663	0.91463	466.64	902.22	85.9346	13.8448	191.678	4115.61	1.69382e+07	36.5	4.7	1.05454e-05
19153	8.28485	374601	632.9	200801	591.9	313.752	0.530075	175.268	982.347	89.9956	13.9215	193.808	3684.01	1.35719e+07	32	3.8	2.60414e-05
19155	7.66005	87704	91.4	482787	959.9	754.355	0.785868	3.12662	990.84	86.0667	14.0505	197.417	3599.79	1.29585e+07	41.1	4.075	2.33457e-05
19157	8.1342	18815	32.1	292572	586.2	457.144	0.779843	81.3659	969.444	93.3874	13.962	194.937	3750.6	1.4067e+07	22.1	4.175	1.37792e-05
19159	7.97587	5469	10.1	210245	538.9	328.508	0.60959	248.303	1007.52	95.5238	14.2154	202.078	3481.88	1.21235e+07	42.3	4.15	1.06497e-05
19161	8.59452	11529	19.9	312041	578.4	487.564	0.842953	471.616	913.254	85.1321	13.9511	194.633	4013.69	1.61097e+07	21.8	3.6	1.07543e-05
19163	7.81721	158668	338.9	205650	468.2	321.328	0.686305	100.783	1013.46	94.6769	13.8375	191.476	3643.4	1.32744e+07	30.8	4.55	3.31667e-05
19165	7.75164	13173	22.3	314868	591.4	491.981	0.831893	443.502	968.566	88.7286	13.9323	194.109	3740.48	1.39912e+07	6.6	3.35	1.09962e-05
19167	8.54298	31589	41.1	452956	768.6	707.744	0.920822	1683.65	880.535	74.8771	13.8687	192.341	4125.81	1.70223e+07	9.9	2.775	2.06201e-05
19169	8.47936	79981	139.4	316839	573.7	495.061	0.862927	100.506	937.996	89.9444	13.9521	194.661	3883.45	1.50812e+07	28.4	2.6	2.101e-05
19171	8.37183	18103	25.1	347809	722.4	543.452	0.752286	1560.77	940.746	93.1405	13.9099	193.485	3920.48	1.53702e+07	20.8	5.575	1.23173e-05
19173	7.58627	6958	13	228964	534.8	357.756	0.668953	420.627	1011.54	96.8118	14.2068	201.833	3479.59	1.21075e+07	26.2	4.175	1.04602e-05
19175	8.05216	12309	28.9	168866	426	263.853	0.619374	414.527	999.272	92.8323	14.1269	199.569	3553.97	1.26307e+07	41.8	4.95	1.64764e-05
19177	7.74145	7809	15.9	171564	490.6	268.069	0.54641	109.555	1087.05	99.9237	13.9397	194.315	3289.45	1.08205e+07	49	5.275	2.33059e-05
19179	8.11812	36051	82.7	159991	436	249.986	0.573362	58.4465	1054.6	95.0087	13.9218	193.817	3395.38	1.15286e+07	40.4	5.275	1.7966e-05
19181	8.12022	40671	71	219996	573.2	343.744	0.599693	359.664	1010.31	91.0777	13.9627	194.957	3551.93	1.26162e+07	22.2	3.325	1.84226e-05
19183	7.63645	20670	36.2	273784	570.4	427.788	0.749978	1463.86	1041.4	93.1929	13.846	191.712	3466.69	1.20179e+07	18.6	3.575	1.47806e-05
19185	8.08202	6730	12.8	218755	527.1	341.805	0.648463	198.522	1017.02	100.853	14.1061	198.982	3480.79	1.21159e+07	41.4	4.2	1.0656e-05
19187	8.41522	40235	56	385884	718.1	602.944	0.839638	853.309	925.25	88.1757	13.8611	192.13	3983.7	1.58699e+07	43.1	4.3	1.69501e-05
19189	8.80733	11723	29.2	226547	401.6	353.98	0.881424	474.791	885.203	84.7471	13.6743	186.986	4335.27	1.87946e+07	24.8	3.25	1.1541e-05
19191	7.11884	21310	30.9	286614	689.9	447.834	0.649129	309.64	881.45	91.1324	13.6451	186.189	4305.14	1.85342e+07	15.3	3.775	1.22509e-05
19193	8.43148	103877	118.4	427501	877.4	667.97	0.761306	77.0068	926.322	75.8978	13.9586	194.843	3841.12	1.47542e+07	31.7	4.15	2.36691e-05
19195	8.46659	7909	19.7	209352	401.7	327.113	0.81432	1328.25	884.76	88.6158	13.6728	186.945	4343.02	1.88618e+07	16.9	3.925	1.14216e-05
19197	8.81661	14334	24.6	329787	582.5	515.292	0.884622	1439.39	903.867	85.7647	13.8275	191.2	4127.03	1.70324e+07	18.3	4.1	1.16697e-05
21001	5.19581	17244	41.8	98382	412.2	153.722	0.37293	283.697	1193.22	135.201	14.6976	216.019	2427.49	5.89271e+06	30.4	5.425	1.51681e-05
21003	5.67918	17800	50.6	96009	352	150.014	0.426176	214.074	1253.19	132.651	14.7496	217.551	2276.34	5.18172e+06	39.2	6.525	1.62988e-05
21005	5.57963	19111	93.5	53175	204.3	83.0859	0.406686	614.486	1165.49	119.71	14.5697	212.276	2596.58	6.74223e+06	50	4.775	1.70869e-05
21007	5.887	8286	30.3	95703	273.7	149.536	0.54635	254.764	1290.87	125.297	14.5962	213.049	2321.47	5.38922e+06	46.3	7.25	1.38693e-05
21009	5.56289	38033	76.1	184969	500	289.014	0.578028	300.418	1223.45	132.93	14.7194	216.661	2333.94	5.44728e+06	39.3	4.925	9.40573e-05
21011	5.19673	11085	39	82148	283.9	128.356	0.452118	197.641	1095.78	123.364	14.5531	211.793	2748.09	7.552e+06	45	7.475	1.36055e-05
21013	4.38436	30060	83.2	1593	361.4	2.48906	0.00688728	42.4866	1063.77	151.232	14.6878	215.731	2695.74	7.26701e+06	78	8.25	1.805e-05
21015	6.36225	85991	334.6	48442	257	75.6906	0.294516	658.329	1126.65	117.505	14.324	205.177	2837.07	8.04897e+06	32	4.375	3.05019e-05
21017	5.41967	19360	66.3	141353	291.8	220.864	0.756902	396.578	1130.41	119.571	14.5463	211.595	2731.35	7.46027e+06	40.2	5.225	1.9624e-05
21019	4.98648	49752	307.4	10770	161.8	16.8281	0.104006	99.3327	1057.99	113.315	14.5251	210.979	2790.33	7.78594e+06	49.8	6.55	0.000105963
21021	5.24376	27697	151.8	65521	182.5	102.377	0.560967	212.168	1183.66	128.302	14.5972	213.078	2535.59	6.42922e+06	54	6.825	1.95198e-05
21023	5.88768	8279	39.6	53555	208.9	83.6797	0.400573	341.85	1101.06	114.646	14.4313	208.262	2877.2	8.27828e+06	66.2	5.525	1.44121e-05
21025	4.53918	16100	32.5	5726	495.3	8.94688	0.0180635	258.27	1091.25	122.418	14.6879	215.734	2613.75	6.83169e+06	63.3	8	1.26036e-05
21027	6.12595	18648	31.8	147137	585.5	229.902	0.392659	166.653	1171.56	120.627	14.6319	214.092	2558.85	6.54771e+06	65	6.65	1.45785e-05
21029	5.92498	61236	203.9	31826	300.4	49.7281	0.16554	101.668	1203.9	116.525	14.5015	210.294	2476.33	6.13221e+06	31.1	5.05	2.31261e-05
21031	5.96537	13010	30.1	79066	431.5	123.541	0.286305	252.413	1220.17	129.409	14.6806	215.52	2382.8	5.67774e+06	66.4	7.7	1.41867e-05
21033	5.96481	13060	37.5	99318	348.2	155.184	0.445676	149.055	1262.14	131.033	14.6021	213.221	2330.13	5.42951e+06	40.1	5.4	1.74627e-05
21035	5.87543	34177	83.2	116986	410.8	182.791	0.444963	262.952	1274.32	137.334	14.7263	216.864	2288.43	5.23691e+06	38.4	6.4	2.17523e-05
21037	6.2044	88616	555.1	24780	159.7	38.7188	0.242447	90.9194	1117.55	112.649	14.3578	206.146	2850.49	8.12529e+06	42.3	4.7	3.6827e-05
21039	5.89294	5351	26.9	74451	199	116.33	0.584571	242.868	1294.18	128.196	14.6568	214.822	2291.48	5.25088e+06	61.6	7.225	1.32979e-05
21041	6.18401	10155	74	29045	137.3	45.3828	0.330538	254.106	1143.47	118.529	14.336	205.521	2729.49	7.45012e+06	71.5	6.35	1.83835e-05
21043	5.10481	26889	65.2	41650	412.1	65.0781	0.157918	118.57	1055.17	120.489	14.536	211.295	2833.97	8.03139e+06	56.2	9.325	1.98137e-05
21045	5.10043	15447	34.7	95218	445.7	148.778	0.333808	295.626	1180.03	135.695	14.6347	214.174	2506.17	6.28089e+06	61.8	6.7	1.35122e-05
21047	6.02247	72265	99.8	229667	724	358.855	0.495656	95.9937	1238.7	131.015	14.7185	216.634	2342.17	5.48576e+06	48	6.4	2.46775e-05
21049	5.15954	33144	129.8	102040	255.3	159.438	0.62451	534.672	1143.9	121.071	14.5996	213.148	2650.97	7.02764e+06	33.6	5.475	2.90105e-05
21051	4.47047	24556	52.1	16266	471.1	25.4156	0.0539495	366.766	1092.75	134.364	14.7592	217.834	2613.52	6.83049e+06	61	9.025	1.39235e-05
21053	4.9233	9634	46.9	43937	205.5	68.6516	0.334071	265.095	1183.21	134.468	14.81	219.336	2381.98	5.67383e+06	72.5	7.825	1.40396e-05
21055	5.92849	9384	25.3	84958	370.9	132.747	0.357905	81.6161	1255.36	127.524	14.5831	212.667	2382.75	5.6775e+06	95.1	6.6	1.3434e-05
21057	5.14538	7147	23	40390	310.9	63.1094	0.202989	260.91	1204.96	133.07	14.7913	218.783	2323.46	5.39847e+06	58	6.55	1.30449e-05
21059	6.2521	91545	192.2	206965	476.3	323.383	0.678948	14.2409	1237.15	120.991	14.4986	210.209	2447.19	5.98874e+06	34.2	5.55	2.48728e-05
21061	5.77945	11644	37.8	52694	308	82.3344	0.267319	334.877	1202.59	130.566	14.7	216.09	2400.59	5.76283e+06	53	6.625	2.0106e-05
21063	4.95642	6748	28.7	21009	235.2	32.8266	0.139569	211.756	1060.54	121.38	14.5901	212.871	2784.89	7.75561e+06	24.6	9.05	1.33892e-05
21065	4.8425	15307	59.9	27564	255.7	43.0688	0.168435	247.812	1131.47	126.535	14.5845	212.708	2597.8	6.74857e+06	64.7	7	1.34216e-05
21067	5.36226	260512	914.7	90866	284.8	141.978	0.498519	95.0527	1156.87	118.762	14.5871	212.783	2661.42	7.08316e+06	33.5	4.225	3.54496e-05
21069	5.42385	13792	39.2	124759	351.5	194.936	0.554583	2778.66	1081.51	121.282	14.5246	210.964	2836.57	8.04613e+06	58.6	5.675	1.37266e-05
21071	4.73144	42441	107.3	1702	395.5	2.65938	0.00672408	232.65	1099.54	120.686	14.6408	214.353	2568.79	6.59868e+06	58.3	7.35	1.72454e-05
21073	5.71607	47687	224.8	51101	212.1	79.8453	0.376451	51.3143	1145.78	117.309	14.5366	211.313	2668.83	7.12265e+06	45.6	4.225	2.49456e-05
21075	5.97947	7752	33.6	83371	230.5	130.267	0.56515	262.486	1309.65	129.142	14.695	215.943	2265.75	5.13362e+06	57.2	8.525	1.64187e-05
21077	6.20553	7870	75.3	20895	104.6	32.6484	0.312127	259.906	1141.96	114.215	14.3505	205.937	2739.41	7.50437e+06	78.2	5.5	2.08562e-05
21079	5.06338	14792	63.2	86048	233.9	134.45	0.574818	410.358	1177.6	121.864	14.6167	213.648	2536.08	6.4317e+06	29.7	5.45	1.52291e-05
21081	6.02496	22384	85.8	71379	260.9	111.53	0.427481	26.4959	1124.82	113.162	14.4913	209.998	2792.91	7.80035e+06	52.7	5.55	2.11131e-05
21083	5.85613	37028	66.5	185677	556.5	290.12	0.52133	146.313	1282.32	133.166	14.6977	216.022	2292.14	5.25391e+06	43.5	7.15	1.93516e-05
21085	5.94175	24053	47.1	129723	510.9	202.692	0.396736	816.221	1181.11	128.197	14.6882	215.743	2483.04	6.16549e+06	67.9	8.1	1.40996e-05
21087	5.44409	11518	39.9	85236	288.8	133.181	0.461154	156.016	1199.73	132.86	14.6663	215.1	2411.53	5.81548e+06	31.9	5.725	1.41682e-05
21089	5.23255	36891	104.1	37019	354.5	57.8422	0.163166	36.5236	1052.4	113.555	14.4886	209.92	2863.49	8.19957e+06	46.3	6.475	3.59411e-05
21091	6.25608	8392	42.2	36751	198.9	57.4234	0.288705	246.511	1198.32	121.493	14.5351	211.269	2538.89	6.44596e+06	48.4	6.3	1.50139e-05
21093	5.91515	94174	149.5	157843	630.1	246.63	0.391414	99.6215	1180.26	121.878	14.6489	214.59	2509.3	6.29659e+06	38.8	5.525	1.77546e-05
21095	4.52752	33202	70.9	590	468	0.921875	0.00196982	1117.85	1044.91	156.097	14.5914	212.909	2772.78	7.68831e+06	59.7	8.575	1.63696e-05
21097	5.71341	17983	58	113076	309.9	176.681	0.570123	190.454	1119.75	113.935	14.5211	210.862	2787.28	7.76893e+06	57.4	5.625	1.522e-05
21099	5.65214	17445	41.7	113229	417.9	176.92	0.423356	39.0234	1196.09	131.656	14.6869	215.705	2417.68	5.84518e+06	58.2	5.625	2.5927e-05
21101	6.1867	44829	95.9	163408	467.2	255.325	0.5465	1384.03	1263.37	118.219	14.4195	207.922	2432.98	5.91939e+06	50.4	5.125	2.59358e-05
21103	5.99652	15060	51.7	100701	291.2	157.345	0.540334	235.307	1131.4	121.731	14.4756	209.543	2739.5	7.50486e+06	40.4	4.775	1.57954e-05
21105	5.90898	5262	20.8	101066	252.9	157.916	0.624419	413.107	1295.12	128.84	14.7072	216.302	2279.26	5.19503e+06	40.5	7.75	1.27012e-05
21107	6.07192	46519	83.9	104930	554.2	163.953	0.295837	1818.87	1260.23	122.468	14.5529	211.787	2332.23	5.4393e+06	60.3	5.925	2.0625e-05
21109	4.65433	13495	38.9	33811	346.6	52.8297	0.152423	239.315	1111.61	133.379	14.6982	216.037	2651.46	7.03024e+06	73.4	7.6	1.38893e-05
21111	6.0208	693604	1738.2	19906	399	31.1031	0.0779527	446.246	1196.63	114.818	14.4516	208.849	2530.48	6.40333e+06	36.2	5.525	3.68678e-05
21113	5.26762	39041	223.6	60760	174.6	94.9375	0.543743	412.263	1176.03	117.991	14.5832	212.67	2581.63	6.66481e+06	30	4.35	2.53012e-05
21115	4.77709	23445	88.8	5421	263.9	8.47031	0.0320967	323.158	1086.14	112.619	14.7133	216.481	2637.68	6.95736e+06	76.2	6.5	1.3714e-05
21117	6.24134	151464	923.1	22836	164.1	35.6812	0.217436	128.162	1120.56	116.109	14.354	206.037	2850.62	8.12604e+06	36.7	4.575	4.3417e-05
21119	4.63908	17649	50	1407	353	2.19844	0.00622787	299.96	1091.06	126.236	14.678	215.444	2607.59	6.79953e+06	55.2	6.65	1.29752e-05
21121	4.39669	31795	82	18668	387.7	29.1688	0.0752354	1005.88	1097.68	137.623	14.7644	217.987	2585.15	6.683e+06	51.3	7	1.91989e-05
21123	5.68182	13373	50.7	84398	263.7	131.872	0.500083	175.95	1186.46	128.164	14.6634	215.015	2477.55	6.13825e+06	52.7	5.15	1.38831e-05
21125	4.52426	52715	118.8	54741	443.7	85.5328	0.192772	511.616	1115.55	131.06	14.7843	218.576	2577.64	6.64423e+06	54.8	5.875	2.6228e-05
21127	4.85639	15569	37.1	12216	420.1	19.0875	0.0454356	296.595	1072.66	116.089	14.5837	212.684	2709.39	7.34079e+06	42.8	8.375	1.43238e-05
21129	4.66567	7916	37.5	9203	211.2	14.3797	0.0680856	270.252	1107.55	128.77	14.6158	213.622	2612.2	6.82359e+06	53.5	7.9	1.25402e-05
21131	4.49366	12401	30.7		404.4			144.424	1082.22	140.234	14.6928	215.878	2636.01	6.94855e+06	65	8.225	1.26841e-05
21133	4.71164	25277	74.5	491	339.1	0.767188	0.00226242	247.133	1076.41	132.102	14.6313	214.075	2650.15	7.02329e+06	62.3	8.05	1.40358e-05
21135	5.44894	14092	28.4	46507	495.7	72.6672	0.146595	202.736	1063.56	119.821	14.4265	208.124	2897.18	8.39365e+06	48.9	8.075	1.44006e-05
21137	5.0107	23361	69.3	110086	337	172.009	0.510414	943.447	1173.51	131.037	14.629	214.008	2542.93	6.46649e+06	65.6	7.1	1.43227e-05
21139	5.85221	9804	28.7	74462	342.2	116.347	0.339997	9.29592	1265.32	127.852	14.5852	212.728	2362.28	5.58037e+06	51.6	6.6	1.65877e-05
21141	5.96252	26573	47.7	205967	557.1	321.823	0.577676	2.97222	1235.8	130.01	14.7777	218.38	2346.04	5.5039e+06	51.2	6.4	1.83546e-05
21143	5.90441	8080	31.5	33011	256.4	51.5797	0.201169	737.113	1279.35	131.928	14.6266	213.937	2296.24	5.27272e+06	37.6	7.15	1.5344e-05
21145	5.82543	65514	244.4	54556	268	85.2438	0.318074	292.249	1285.87	126.601	14.5947	213.005	2311.77	5.34428e+06	51.2	5.8	2.57021e-05
21147	4.50043	17080	39.7	4801	430.6	7.50156	0.0174212	624.437	1129.22	135.705	14.8093	219.315	2511.42	6.30723e+06	61.9	9.25	1.43296e-05
21149	6.16576	9938	38.8	113145	256.2	176.789	0.690043	161.138	1252.42	118.427	14.5186	210.79	2372.56	5.62904e+06	50.6	6.7	1.42939e-05
21151	5.00254	70872	159.9	140307	443.2	219.23	0.494652	55.8777	1160.43	119.465	14.6259	213.917	2566.8	6.58846e+06	45.6	5.1	2.27148e-05
21153	4.67809	13332	43.1	9796	309.4	15.3063	0.0494707	224.779	1080.85	116.627	14.7724	218.224	2660.82	7.07996e+06	46	11.6	1.29012e-05
21155	5.43677	18212	52.5	101156	346.9	158.056	0.455625	232.519	1190.39	128.661	14.6073	213.373	2476.83	6.13469e+06	40.3	5.475	1.47733e-05
21157	5.86342	30125	88.5	62116	340.3	97.0563	0.285208	910.715	1286.63	131.854	14.6422	214.394	2282.89	5.21159e+06	34	7.15	2.01786e-05
21159	4.79368	12578	54.5		230.8			256.969	1095.44	119.342	14.5853	212.731	2620.71	6.86812e+06	83.5	7.475	1.38793e-05
21161	5.7018	16800	68.1	92109	246.6	143.92	0.583618	456.036	1085.32	119.124	14.462	209.149	2889.28	8.34794e+06	32.7	5.425	1.60722e-05
21163	6.13968	26349	81.3	80123	324.2	125.192	0.386157	204.903	1172.15	119.571	14.5341	211.24	2577.91	6.64562e+06	45.1	5.9	1.93226e-05
21165	4.92032	6556	31.8	16186	206	25.2906	0.12277	191.922	1092.14	132.642	14.5756	212.448	2739.11	7.50272e+06	32.3	8.15	1.31171e-05
21167	5.36916	20817	82.2	91759	253.1	143.373	0.56647	169.375	1180.83	121.639	14.5835	212.678	2551.64	6.51087e+06	40.1	5.575	1.63883e-05
21169	5.38998	10037	34.5	71035	290.9	110.992	0.381548	226.67	1204.71	134.438	14.7383	217.217	2386.66	5.69615e+06	59.3	5.1	1.44232e-05
21171	5.3752	11756	35.4	90704	332.1	141.725	0.426754	188.545	1221.07	135.493	14.8138	219.449	2305.59	5.31575e+06	50.9	7.05	1.54579e-05
21173	5.11761	22554	113.4	78815	198.8	123.148	0.619459	259.496	1116.66	126.395	14.5747	212.422	2710.08	7.34453e+06	35.4	6.5	1.55234e-05
21175	4.83179	13948	36.3	40611	383.7	63.4547	0.165376	2094.22	1074.44	120.357	14.6821	215.564	2724.65	7.42372e+06	56.5	9	1.3134e-05
21177	6.068	31839	66.4	71630	479.4	111.922	0.233462	789.615	1236.26	126.08	14.6535	214.725	2359.07	5.56521e+06	53.3	8.05	1.73704e-05
21179	5.70928	37477	88.4	118267	424.2	184.792	0.435625	312.352	1196.32	119.116	14.5898	212.862	2469.62	6.09902e+06	33.3	5.675	1.92954e-05
21181	5.49325	6813	34.6	67099	196.8	104.842	0.532735	398.824	1105.82	119.291	14.5133	210.636	2793.92	7.80599e+06	61.5	6.65	1.40244e-05
21183	6.12028	22916	38.4	93852	596.7	146.644	0.245758	185.786	1212.54	124.443	14.6344	214.166	2430	5904900	41.4	6.8	1.36964e-05
21185	6.06907	46178	235.2	45637	196.3	71.3078	0.363259	3194.19	1147.57	118.914	14.4704	209.392	2686.89	7.21938e+06	21.3	4.05	2.05951e-05
21187	5.9636	10547	29.8	85149	354.2	133.045	0.375622	73.7876	1132.98	116.181	14.4692	209.358	2741.76	7.51725e+06	24.1	4.825	1.45307e-05
21189	4.55542	4858	24.5	8982	198.1	14.0344	0.0708449	3046.93	1099.98	129.288	14.6829	215.588	2606.97	6.79629e+06	70.7	7.525	1.2524e-05
21191	5.97937	14390	51	66569	281.9	104.014	0.368975	193.596	1115.18	109.911	14.4868	209.867	2821.41	7.96035e+06	32.8	5.225	1.95585e-05
21193	4.5425	29390	85.8	2580	342.6	4.03125	0.0117666	634.642	1091.69	129.15	14.669	215.18	2596.2	6.74025e+06	80	7.925	2.56823e-05
21195	4.84526	68736	87.1	1440	788.8	2.25	0.00285243	46.4952	1088.27	125.162	14.5734	212.384	2615.85	6.84267e+06	63.5	6.8	1.68884e-05
21197	4.90488	13237	73.5	12017	180.2	18.7766	0.104198	3335.87	1118.86	128.758	14.5735	212.387	2646.33	7.00306e+06	43.7	7.95	1.41194e-05
21199	4.75091	56217	83	137981	677.1	215.595	0.31841	150.43	1157.79	130.039	14.7415	217.312	2497.86	6.23931e+06	42.5	6.6	2.14637e-05
21201	5.70478	2266	22.6	26138	100.1	40.8406	0.407998	182.353	1103.11	115.183	14.475	209.526	2832.88	8.02521e+06	79.6	5.5	1.3263e-05
21203	4.75417	16582	52.1	44712	318.1	69.8625	0.219624	263.162	1140.41	129.123	14.6791	215.476	2586.69	6.69096e+06	56.2	5.95	1.68672e-05
21205	5.1276	22094	77.2	20749	286.2	32.4203	0.113279	1616.36	1070.27	128.383	14.5417	211.461	2822.43	7.96611e+06	41.3	5.6	1.82455e-05
21207	5.00047	16315	57.7	64211	282.8	100.33	0.354773	138.999	1184.62	134.405	14.7399	217.265	2424.71	5.87922e+06	48.8	6.975	1.45381e-05
21209	5.65853	33061	115.8	100099	285.4	156.405	0.548019	29.1178	1136.62	117.101	14.5423	211.478	2731.65	7.46191e+06	21.2	4.725	2.49934e-05
21211	5.83479	33337	86.4	139866	385.8	218.541	0.566461	54.3531	1146.38	121.272	14.5465	211.601	2668.41	7.12041e+06	53.9	4.725	2.28499e-05
21213	5.85254	16405	69.5	98457	236.2	153.839	0.651308	21.1963	1246.56	130.452	14.8258	219.804	2317.17	5.36928e+06	46.6	5.5	1.80219e-05
21215	5.76765	11766	61.3	55944	191.8	87.4125	0.455748	394.382	1180.17	117.233	14.5586	211.953	2543.44	6.46909e+06	80.1	4.45	1.62591e-05
21217	5.36148	22927	82.8	72520	277	113.312	0.40907	222	1188.77	136.057	14.6329	214.122	2468.12	6.09162e+06	28.3	5.4	1.79235e-05
21219	6.02186	11971	31.8	144242	377	225.378	0.59782	204.503	1233.68	131.113	14.7567	217.76	2357.89	5.55964e+06	38.4	5.2	1.38442e-05
21221	5.94093	12597	26.2	81472	481.1	127.3	0.264602	634.758	1260.92	134.093	14.7086	216.343	2297	5276209	26.7	5.875	1.41855e-05
21223	6.19272	8125	52	34308	156.2	53.6063	0.34319	2085.13	1134.79	123.086	14.3796	206.773	2764.9	7.64467e+06	59.4	5.375	1.47342e-05
21225	6.04448	15637	43	184638	363.4	288.497	0.793882	241.403	1256.39	119.378	14.4921	210.021	2433.82	5.92348e+06	75.2	5.65	1.44615e-05
21227	5.79009	92522	168.9	171382	547.7	267.784	0.488925	4.27453	1233.03	132.097	14.7134	216.484	2336	5456896	43.6	5.05	3.08671e-05
21229	5.50342	10916	36.3	107240	301.1	167.562	0.556501	2096.01	1187.93	120.77	14.6154	213.61	2503.99	6.26997e+06	34.2	5.825	1.38405e-05
21231	4.74756	19923	41.1	59608	484.2	93.1375	0.192353	457.596	1160.3	133.784	14.7556	217.728	2454.5	6.02457e+06	47.8	6.625	1.44093e-05
21233	6.08693	14120	42.1	110367	335.7	172.448	0.513698	373.056	1265.73	119.291	14.4824	209.74	2369.04	5.61235e+06	63.3	5.225	1.37499e-05
21235	4.38483	35865	80.6	23868	445.1	37.2938	0.0837874	131.777	1109.96	138.601	14.7759	218.327	2547.75	6.49103e+06	75.9	6.625	2.20836e-05
21237	4.7018	7065	31.7	14152	222.9	22.1125	0.0992037	144.428	1091.06	125.758	14.6766	215.403	2679.4	7.17918e+06	94.6	9.2	1.22316e-05
21239	5.48962	23208	120.8	79142	192.1	123.659	0.643724	241.432	1163.01	117.077	14.5687	212.247	2620.05	6.86466e+06	47.1	3.95	2.19633e-05
22001	5.95361	58861	89.5	239624	657.6	374.413	0.569362	456.958	1797.94	160.697	15.1297	228.908	915.099	837406	60.8	5.875	2.13489e-05
22003	5.83525	25440	33.2	58026	765.7	90.6656	0.118409	207.568	1725.75	166.037	15.1834	230.536	1001.86	1.00372e+06	43.8	7.75	1.71541e-05
22005	5.97621	76627	253	32000	302.9	50	0.165071	233.447	1778.65	168.077	15.1957	230.909	879.329	773219	42.6	6.025	2.63982e-05
22007	6.23372	23388	64.2	52556	364.6	82.1188	0.22523	306.705	1831.93	166.565	15.1265	228.811	817.32	668012	53.8	6.525	1.6088e-05
22009	5.34965	41481	47.9	210641	865.7	329.127	0.380185	195.491	1703.66	155.996	15.2676	233.1	1055.75	1.11461e+06	68.6	7.4	1.77446e-05
22011	6.03928	32986	28.3	62128	1166	97.075	0.0832547	44.7599	1697.23	162.727	15.2824	233.552	1030.75	1.06245e+06	45.6	6.4	1.93845e-05
22013	5.62422	15752	19.2	16343	821.8	25.5359	0.0310732	4.43582	1524.58	144.05	15.3765	236.437	1365.02	1.86328e+06	43.6	8.1	1.37381e-05
22015	5.92132	98310	113.4	56004	867.2	87.5063	0.100907	185.69	1527.53	138.143	15.2889	233.75	1391.03	1.93496e+06	35.9	5.525	2.5049e-05
22017	5.99302	252161	269.3	94053	936.4	146.958	0.156939	62.2301	1539.21	134.978	15.3093	234.375	1359.8	1.84906e+06	32.7	6.225	3.33104e-05
22019	6.34541	183577	167.8	140044	1094.3	218.819	0.199962	796.34	1809.01	164.234	15.096	227.889	903.126	815637	46.1	5.55	3.20214e-05
22021	5.41391	10560	19.5	49419	540.7	77.2172	0.14281	1319.02	1590.93	151.658	15.2481	232.505	1274.18	1.62353e+06	59.2	8.125	1.35244e-05
22023	6.55406	9991	6	74744	1651.8	116.788	0.0707032	346.987	1894.98	160.036	14.9049	222.156	825.114	680813	45.8	5.05	1.64157e-05
22025	5.36144	10920	14.8	171190	739.4	267.484	0.361759	312.823	1644.61	151.209	15.2377	232.188	1173.91	1.37806e+06	32.2	8.725	1.57516e-05
22027	5.52167	16851	22	22047	767.5	34.4484	0.044884	1538.65	1497.34	141.102	15.2752	233.332	1447.38	2.09491e+06	21.7	6.7	1.3942e-05
22029	5.31739	20247	27	220676	748.7	344.806	0.46054	82.4018	1664.91	151.664	15.2643	232.999	1123.93	1.26322e+06	32.5	9.775	1.62351e-05
22031	5.80788	25494	28.5	49847	894.6	77.8859	0.0870623	304.985	1537.67	139.6	15.4286	238.042	1312.2	1.72187e+06	37.5	7.5	2.02513e-05
22033	5.53286	412852	877.4	31903	470.5	49.8484	0.105948	780.788	1718.97	171.373	15.2364	232.148	969.402	939740	31.1	5.275	3.4149e-05
22037	5.30226	21360	46.9	39773	455.7	62.1453	0.136373	55.4147	1653.78	174.394	15.3544	235.758	1056.48	1.11615e+06	40.3	6.6	1.60985e-05
22039	5.6111	35434	52.1	146745	679.6	229.289	0.337388	400.733	1732.02	164.174	15.1816	230.481	999.038	998077	58.5	6.875	1.778e-05
22041	5.51078	21263	33.5	219839	635.4	343.498	0.540602	816.92	1608.23	147.524	15.209	231.314	1271.08	1.61564e+06	88.9	9.05	1.56941e-05
22043	5.40136	18698	28.1	27652	664.6	43.2063	0.0650109	120.519	1621.39	154.04	15.2813	233.518	1182.21	1.39762e+06	57.7	6.7	1.60989e-05
22045	6.15119	73266	117	89639	626.3	140.061	0.223632	179.463	1839.35	166.17	15.0355	226.066	830.677	690024	49.6	5.95	1.94348e-05
22047	5.82762	33320	51	70924	652.9	110.819	0.169733	835.858	1778.45	166.037	15.2018	231.095	897.34	805219	44.5	8.05	2.96121e-05
22049	5.45011	15397	26.5	5628	580.3	8.79375	0.0151538	14.0708	1536.19	148.955	15.3288	234.972	1348.75	1.81913e+06	73.3	6.75	1.35242e-05
22051	6.81741	455466	933.1	1815	488.1	2.83594	0.00581016	808.356	1907.53	160.339	14.992	224.76	739.534	546911	35.3	4.725	3.60008e-05
22053	6.10471	31435	47.7	252436	658.6	394.431	0.598893	234.338	1802.46	161.852	15.0965	227.904	915.189	837571	59.3	5.425	1.97677e-05
22055	5.95692	190503	704.8	74063	270.3	115.723	0.42813	106.085	1803.08	163.403	15.1533	229.623	893.502	798346	27.6	4.275	2.81398e-05
22057	6.69308	89974	75.6	69402	1190.9	108.441	0.0910577	21.3374	1920.13	165.786	14.899	221.98	736.183	541965	43.7	4.5	1.80821e-05
22059	5.35231	14282	21.6	10782	662.4	16.8469	0.0254331	254.492	1626.85	153.649	15.2599	232.865	1191.55	1.41979e+06	41.3	7.025	1.43857e-05
22061	5.45085	42509	90	19656	472.3	30.7125	0.0650275	229.863	1513.97	143.174	15.2963	233.977	1404.2	1.97178e+06	12.4	6.225	1.83172e-05
22063	5.74048	91814	130.6	19445	702.9	30.3828	0.0432249	538.559	1723.51	174.584	15.2347	232.096	939.78	883187	53.2	6	2.4074e-05
22065	5.69107	13728	21.1	237053	650.5	370.395	0.569401	92.6875	1581.52	146.757	15.2003	231.049	1322.46	1.7489e+06	64	9.7	1.78014e-05
22067	5.53968	31021	38.5	224478	805.2	350.747	0.435602	308.499	1530.59	145.894	15.2297	231.944	1416.93	2.00769e+06	35.4	8.875	1.93481e-05
22069	5.61226	39080	30.1	108947	1299.3	170.23	0.131016	1033.58	1577.24	143.878	15.3946	236.994	1239.64	1.53671e+06	42.7	6.6	2.03317e-05
22071	6.83814	484674	1386	23	349.7	0.0359375	0.000102767	73.279	1833.81	161.55	14.9293	222.884	775.93	602067	29.4	5.75	3.8981e-05
22073	5.40913	147250	232.7	59883	632.7	93.5672	0.147886	100.77	1555.27	145.402	15.2426	232.337	1342.45	1.80217e+06	37.2	5.325	2.31236e-05
22075	6.60415	26757	25.7	4523	1039.8	7.06719	0.00679668	376.078	2037.69	158.122	14.3286	205.309	668.893	447418	40.4	5.525	1.67553e-05
22077	5.47389	22763	38.5	159762	590.7	249.628	0.422597	153.876	1730.79	165.916	15.2628	232.953	985.351	970917	28.2	6.875	1.80119e-05
22079	5.3971	126337	92.8	122146	1362	190.853	0.140127	96.5716	1669.04	157.312	15.2445	232.395	1101.17	1.21258e+06	44.4	5.75	2.82907e-05
22081	5.69994	9622	23.9	51395	402.1	80.3047	0.199713	222.003	1547.36	138.93	15.4083	237.416	1302.65	1.6969e+06	30.7	8.5	1.38159e-05
22083	5.54454	20981	37.2	196580	564.5	307.156	0.544121	103.334	1580.25	146.022	15.2092	231.32	1325.59	1.75719e+06	47	7.8	1.46015e-05
22085	5.74113	23459	23.2	24227	1011.5	37.8547	0.0374243	154.541	1555.22	141.065	15.4829	239.72	1260.6	1.58911e+06	63.1	6.525	1.42268e-05
22087	6.72643	67229	139.6	1568	481.6	2.45	0.00508721	98.2443	1887.27	161.081	14.7692	218.129	740.057	547684	49.8	5.55	2.46794e-05
22089	6.67544	48072	117.3	8646	409.9	13.5094	0.0329577	139.147	1867.27	163.476	15.1069	228.218	768.36	590377	50.3	5.225	3.01601e-05
22093	6.25493	21216	82.3	40417	257.8	63.1516	0.244963	233.061	1815.68	168.555	15.1559	229.701	829.551	688155	12.5	9.075	2.03149e-05
22095	6.30584	43044	123.7	6264	348	9.7875	0.028125	227.199	1807.79	168.978	15.1729	230.217	831.916	692084	45.8	6.625	3.71683e-05
22097	5.63063	87700	93.4	224118	938.8	350.184	0.373013	185.555	1752.8	165.55	15.2191	231.621	964.829	930895	42	6.7	2.06869e-05
22099	5.95787	48583	59.5	66417	816.4	103.777	0.127115	362.655	1806.25	165.978	15.1469	229.429	870.136	757137	35.4	5.9	2.05604e-05
22101	6.23617	53500	77.6	65199	689.4	101.873	0.147771	265.642	1851.93	165.61	14.9037	222.12	786.363	618367	51.8	7.3	1.96466e-05
22103	5.77545	191268	172.3	16559	1110	25.8734	0.0233094	1236.51	1725.85	171.371	15.2402	232.264	923.099	852112	24.8	4.475	2.41143e-05
22105	5.51673	100588	122.2	73073	823.1	114.177	0.138715	75.3782	1670.46	173.449	15.3183	234.65	993.61	987261	56.3	6.625	2.07366e-05
22109	6.64619	104503	70.6	30956	1481.1	48.3688	0.0326573	91.8756	1911.45	170.135	14.9223	222.675	747.845	559272	41.5	4.625	1.99521e-05
22111	5.35365	22803	25.2	26914	905.3	42.0531	0.0464521	2049.53	1504.11	142.61	15.2639	232.987	1431.07	2.04796e+06	47.5	6.225	1.47125e-05
22113	6.25533	53807	41.4	256064	1300.8	400.1	0.30758	102.159	1856.74	163.256	14.9496	223.491	839.606	704938	43.1	5.925	2.11011e-05
22115	5.78979	52531	39.2	18993	1341.5	29.6766	0.0221219	8.31538	1613.33	155.562	15.3562	235.813	1158.34	1.34175e+06	35	5.975	1.79489e-05
22117	5.18352	43926	65	60199	676	94.0609	0.139143	180.478	1637.4	169.622	15.3335	235.116	1043.12	1.0881e+06	81.3	7.1	1.66525e-05
22119	5.75727	41831	68	23159	615.1	36.1859	0.0588294	112.748	1517.44	140.219	15.2867	233.683	1413.09	1.99682e+06	37.2	7.275	1.85714e-05
22121	5.60874	21601	106.1	22370	203.6	34.9531	0.171675	100.74	1746.64	168.766	15.221	231.679	941.993	887351	41.5	6.075	3.20632e-05
22123	5.73721	12314	34.2	133953	360.3	209.302	0.580909	352.365	1555.52	145.04	15.1783	230.381	1410.77	1.99027e+06	37	11.6	1.22473e-05
22125	5.33607	15111	35.5	23798	426	37.1844	0.0872873	306.233	1687.71	170.223	15.3193	234.681	1038.12	1.07769e+06	46.1	7.075	1.52638e-05
22127	5.46525	16894	17.7	7836	956.9	12.2438	0.0127952	97.4383	1578.79	151.483	15.3073	234.313	1261.69	1.59186e+06	59.8	7.225	1.64963e-05
26099	6.9792	788149	1631.2	59140	483.2	92.4062	0.191238	74.5576	984.125	84.9458	13.5534	183.695	3666.33	1.3442e+07	30.9	6.225	4.1197e-05
26125	7.11077	1194156	1315.5	32793	907.8	51.2391	0.0564431	61.3107	952.176	89.0968	13.6207	185.523	3785.96	1.43335e+07	24.2	5.175	5.05349e-05
26163	7.21175	2061162	3339.5	30266	617.2	47.2906	0.0766212	46.5576	1009.7	88.4787	13.5981	184.908	3542.91	1.25522e+07	43.4	7.65	5.47119e-05
34001	7.03212	252552	459.4	19464	549.7	30.4125	0.0553256	45.9089	1157.27	110.414	14.0878	198.466	2716.79	7.38095e+06	33.3	5.65	2.56295e-05
34003	6.6379	884118	3583.9	1379	246.7	2.15469	0.00873404	8.86963	1110.79	125.234	13.7524	189.129	3020.9	9.12584e+06	15.8	4.55	5.45157e-05
34005	6.99938	423394	517.3	69549	818.5	108.67	0.132768	382.746	1111.68	119.745	14.1458	200.104	2811.1	7.90228e+06	27.4	4.325	3.35386e-05
34007	6.82126	508932	2236.3	6997	227.6	10.9328	0.0480352	2.56576	1143.41	118.138	14.1113	199.129	2747.29	7.5476e+06	27.6	5.425	3.9258e-05
34009	6.86516	102326	411.4	5755	248.7	8.99219	0.0361568	203.939	1194.1	107.495	14.0225	196.631	2595.44	6.73631e+06	22.4	7.425	2.35469e-05
34011	6.70586	146438	290.4	50928	504.2	79.575	0.157824	295.766	1179.84	110.929	13.9764	195.34	2600.81	6.76421e+06	36.3	7.15	2.60687e-05
34013	6.71414	793633	6199.3	165	128	0.257812	0.00201416	300.765	1086.32	130.426	13.8774	192.582	3042.61	9.25748e+06	26.2	6.525	4.81101e-05
34015	6.75547	254673	755.7	46095	337	72.0234	0.213719	12.2633	1175.65	116.033	14.0622	197.745	2703.69	7.30994e+06	31.5	4.825	3.21159e-05
34017	7.06208	608975	11865.5		51.3			0.625483	1192.11	120.287	13.6424	186.115	2811	7901721	28.9	6.7	6.74024e-05
34019	6.12061	121989	278.7	78128	437.7	122.075	0.278901	1014.96	999.247	127.782	14.1137	199.197	3219.52	1.03653e+07	13.4	3.65	2.94666e-05
34021	6.66333	350761	1532.1	23124	228.9	36.1313	0.157847	10.3003	1065.35	123.285	14.1164	199.273	2954.65	8.72996e+06	20.3	4.65	3.81005e-05
34023	6.98434	750162	2372.1	21956	316.2	34.3062	0.108495	649.746	1092.18	122.675	13.98	195.44	2950.76	8.70698e+06	26.9	4.925	4.24363e-05
34025	7.42849	615301	1290	46324	477	72.3813	0.151743	244.735	1102.02	123.578	13.955	194.742	2917.71	8.51303e+06	19.8	4.75	3.22601e-05
34027	6.21929	470212	976.8	13547	481.4	21.1672	0.0439701	513.709	943.312	133.503	14.1213	199.411	3449.64	1.19e+07	18.1	4.05	3.30796e-05
34029	7.48348	510916	799.1	5692	639.4	8.89375	0.0139095	612.161	1105.48	119.38	14.0557	197.563	2868.96	8.23093e+06	31.6	5.125	2.82224e-05
34031	6.22516	489049	2480.8	359	197.1	0.560937	0.00284595	20.0154	993.035	130.972	13.9864	195.619	3362.05	1.13034e+07	26	6.475	4.46746e-05
34033	6.73138	64285	184.5	75066	348.4	117.291	0.336655	2339.72	1196.82	113.239	14.0575	197.613	2645.29	6.99756e+06	36.5	5.35	2.8423e-05
34035	6.48798	297490	974.9	30988	305.1	48.4188	0.158698	912.363	1035.04	124.957	14.0455	197.276	3100.83	9.61515e+06	14.5	4.1	3.56516e-05
34037	5.6381	144166	269	41321	535.9	64.5641	0.120478	413.327	916.476	123.319	14.0558	197.566	3599.28	1.29548e+07	20.7	4.55	2.50064e-05
34039	6.83715	522541	5025.4	148	104	0.23125	0.00222356	61.6821	1102.65	127.876	13.8793	192.635	2968.42	8.81152e+06	21.5	5.65	5.1236e-05
34041	5.82155	102437	282.3	57943	362.9	90.5359	0.249479	6.16963	951.055	126.814	14.0548	197.537	3426.89	1.17436e+07	26.5	4.45	3.02911e-05
35001	7.55203	556678	476.4	17672	1168.5	27.6125	0.0236307	3.75716	550.915	33.9266	17.9632	322.677	2831.87	8.01949e+06	27.9	4.9	2.99564e-05
35005	8.45679	61382	10.1		6075			5.2955	722.072	35.7708	17.8554	318.815	2004.49	4.01798e+06	34.4	6.6	1.54834e-05
35006	6.99611	25595	5.6	21296	4541.7	33.275	0.00732655	337.73	475.627	35.9949	18.275	333.976	3456.8	1.19495e+07	38.8	6.225	1.59749e-05
35007	8.44528	14189	3.8	46354	3768.1	72.4281	0.0192214	246.811	550.265	50.0461	17.3589	301.331	3887.11	1.51096e+07	19	5.725	1.3905e-05
35009	9.84691	45044	32	443861	1407.8	693.533	0.492636	155.206	797.676	47.3989	17.3111	299.674	2311.62	5.34359e+06	44.4	4.5	1.47503e-05
35011	8.92648	2240	1	18033	2333.8	28.1766	0.0120733	260.391	713.434	37.481	17.6548	311.692	2177.93	4.74338e+06		6.2	9.643e-06
35013	7.31948	174682	45.8	91148	3814.6	142.419	0.0373352	26.6045	661.525	27.5647	18.3671	337.35	1770.13	3.13336e+06	29.6	6.35	2.26007e-05
35015	9.25016	51658	12.3	65198	4197.5	101.872	0.0242697	316.021	773.259	34.8558	17.8789	319.655	1692.16	2.86341e+06	33.7	5.65	1.61442e-05
35017	7.48683	31002	7.8	13428	3967.4	20.9813	0.00528841	3.47587	627.486	45.4368	18.3811	337.865	2426.09	5.88591e+06	27.5	8.8	1.52482e-05
35019	8.9502	4680	1.5	7105	3031.6	11.1016	0.00366195	5.48469	672.234	38.5123	17.6735	312.353	2473.17	6.11657e+06	67.5	7.65	9.7918e-06
35023	7.60475	5932	1.7	23047	3445.9	36.0109	0.0104504	811.424	696.209	38.007	18.3913	338.24	1824.54	3.32895e+06	22.4	5.375	1.05013e-05
35025	9.60411	55511	12.6	103501	4394	161.72	0.0368048	110.947	809.633	38.7019	17.7905	316.502	1792.54	3.2132e+06	46.9	5	1.56693e-05
35027	7.83786	19411	4	9252	4831.3	14.4563	0.00299221	284.948	615.854	39.3544	18.0512	325.846	2598.34	6.75137e+06	19.9	4.225	1.07466e-05
35028	7.36802	18343	167.8		109.3			128.534	518.114	48.2866	17.6675	312.141	4053.88	1.64339e+07	15.1	2.625	1.14597e-05
35029	7.59568	25016	8.4		2965.3			78.6957	652.561	28.0816	18.5002	342.257	1741.14	3.03157e+06	43.7	15.725	1.5128e-05
35031	6.68644	74798	13.7		5455.2			289.906	460.926	33.0078	18.1412	329.103	3523	12411529	30.4	6.625	1.63168e-05
35033	8.54271	5180	2.7	40639	1933.5	63.4984	0.0328412	178.155	549.2	50.1761	17.5779	308.983	3747.73	1.40455e+07	24.7	10.55	1.06487e-05
35035	7.85235	62298	9.4		6627.3			180.564	675.688	38.6519	18.1554	329.619	2196.32	4.82382e+06	29.2	5.625	1.57542e-05
35037	9.77344	10155	3.5	245021	2881.8	382.845	0.132849	336.545	802.872	43.5349	17.1404	293.793	2293.96	5.26225e+06	39	5.9	1.65302e-05
35039	6.71069	41190	7	65078	5896.1	101.684	0.017246	143.098	475.644	49.3637	17.6034	309.88	4267.59	1.82123e+07	29	6.275	1.40669e-05
35041	9.49074	18018	7.3	348902	2454.7	545.159	0.222088	132.58	780.585	44.6238	17.5386	307.603	2175.7	4.73367e+06	44.1	4	1.49174e-05
35043	7.15906	89908	24.2	31822	3714.5	49.7219	0.0133859	1.45652	516.411	37.9747	17.8262	317.773	3430.93	1.17713e+07	19.4	5.625	2.03627e-05
35045	6.54425	113801	20.5	83839	5538.4	130.998	0.0236528	26.2955	484.795	27.6518	17.814	317.339	3175.26	1.00823e+07	26.5	6.125	1.66078e-05
35047	8.95588	30126	6.4	50498	4735.6	78.9031	0.0166617	333.636	638.379	43.8347	17.5253	307.136	2971.08	8.82732e+06	21.1	6.325	1.76721e-05
35049	7.92642	129292	67.7	23231	1910.8	36.2984	0.0189965	0.293217	550.239	43.1686	17.7549	315.236	3444.2	1.18625e+07	13.5	4.075	2.43953e-05
35051	7.31061	13270	3.1		4236.2			121.232	589.895	32.4187	18.4273	339.565	2290.02	5.24419e+06	36.2	5.45	1.55118e-05
35053	7.45095	18078	2.7	20257	6648.7	31.6516	0.00476056	220.995	521.782	30.4047	18.4714	341.193	2660.42	7.07783e+06	16.4	5.125	1.47015e-05
35055	7.19477	29979	13.6	26849	2204.6	41.9516	0.0190291	873.972	436.544	49.3959	17.5698	308.698	4811.46	2.31501e+07	14.8	7.1	1.37096e-05
35057	8.24563	16911	5.1	64825	3345.8	101.289	0.0302735	19.4311	568.062	40.1152	18.112	328.045	2985.68	8.91428e+06	24.4	5.275	1.29952e-05
35059	9.82975	4174	1.1	89715	3830.8	140.18	0.0365928	361.885	668.713	41.4365	17.118	293.026	2999.88	8.99928e+06	20.2	3.625	9.62117e-06
35061	7.54002	66152	61.9	17092	1068.3	26.7063	0.0249988	9.70385	525.313	26.6187	18.2054	331.437	2523.53	6.3682e+06	25.8	5.55	1.69033e-05
49001	7.22836	6005	2.3	39463	2592.3	61.6609	0.0237862	294.036	469.236	37.1139	17.1878	295.42	3821.92	1.46071e+07	18	4.55	9.97173e-06
49003	6.67117	42745	6.4	343797	6729	537.183	0.079831	293.55	526.542	35.2601	16.0471	257.509	3781.09	1.42966e+07	20.6	5.225	2.10144e-05
49005	6.09515	91391	77.9	177117	1173.2	276.745	0.235889	238.193	539.707	74.0099	15.5367	241.389	4797.62	2.30172e+07	15.4	3.8	2.59382e-05
49007	5.58948	20422	13.8	17200	1484.6	26.875	0.0181025	228.426	467.862	42.4161	16.7052	279.064	4523.42	2.04613e+07	27	6.925	1.43699e-05
49009	6.86854	921	1.3	13128	723.1	20.5125	0.0283674	1302.37	421.449	41.7541	16.2003	262.45	5013.83	2.51385e+07		5.025	1.13559e-05
49011	6.92268	238994	377.3	27034	633.5	42.2406	0.0666782	239.504	794.324	57.7957	15.3408	235.34	3287.54	1.08079e+07	18.1	4.7	3.24446e-05
49013	6.23348	14371	4.4	125134	3255.9	195.522	0.0600516	397.209	413.48	48.8632	16.6356	276.743	5153.21	2.65556e+07	21.4	6.075	1.14414e-05
49015	4.99462	10860	2.4	53303	4461.6	83.2859	0.0186673	215.046	455.928	27.5447	17.1012	292.451	3617.48	1.30862e+07	22	7.15	1.07166e-05
49017	6.23052	4735	0.9	36386	5208.2	56.8531	0.0109161	1562.34	468.344	31.3153	17.3473	300.929	3781.22	1.42976e+07	63	8.55	1.07813e-05
49019	5.4411	8485	2.3	6001	3694	9.37656	0.00253832	585.732	534.433	32.1792	16.7866	281.79	3474.72	1.20737e+07	24.9	7.375	1.88083e-05
49021	6.76566	33779	10.2	71013	3301.9	110.958	0.0336042	379.691	477.439	39.9741	17.3224	300.066	3776.09	1.42589e+07	24.8	4.925	1.55596e-05
49023	6.43985	8238	2.4	66400	3406.2	103.75	0.0304592	354.794	486.113	34.4189	16.7413	280.271	3703.38	1.3715e+07	29	6.45	1.44693e-05
49025	6.49388	6046	1.5	15224	4108.8	23.7875	0.0057894	228.666	540.429	32.6437	17.3595	301.352	3040.22	9.24294e+06	18	5.2	1.31155e-05
49027	6.82016	12405	1.8	162805	6827.9	254.383	0.0372564	186.462	469.133	30.2704	17.0079	289.269	3519.24	1.23851e+07	39	4.625	1.03679e-05
49029	6.777	7129	11.7	21609	610.8	33.7641	0.0552784	2068.63	521.993	75.7191	15.8765	252.063	4814.69	2.31812e+07	19.4	4.825	1.28748e-05
49035	6.81373	898387	1112.4	40035	807.6	62.5547	0.0774575	199.404	742.754	70.6361	15.3484	235.573	3677.18	1.35217e+07	25.4	5.3	3.37811e-05
49037	6.16604	14413	1.8	150143	7933.2	234.598	0.0295717	3152.46	533.658	28.5781	17.221	296.563	3082.06	9.49909e+06	31.4	8.825	1.03691e-05
49039	5.64202	22763	14.2	113436	1602.7	177.244	0.110591	2077.69	477.129	53.4697	16.5356	273.426	4659.23	2.17084e+07	34.8	6.225	1.09353e-05
49041	5.77045	18842	9.8	49723	1918.3	77.6922	0.0405005	1002.4	453.808	48.3364	16.8977	285.532	4574.48	2.09259e+07	26.4	5.35	1.32031e-05
49043	6.89289	29736	15.8	40345	1882.2	63.0391	0.0334922	184.805	452.734	74.3144	15.9458	254.269	5593.6	3.12884e+07	12.2	5.65	1.66372e-05
49045	6.64109	40735	5.6	41924	7285.7	65.5063	0.00899107	264.963	551.841	32.3829	16.271	264.745	3470.7	1.20458e+07	38	5.725	1.63356e-05
49047	5.78761	25224	5.6	90524	4499	141.444	0.0314389	88.9126	438.025	32.9063	16.7915	281.954	4253.98	1.80963e+07	24.4	5.325	1.73869e-05
49049	6.16444	368536	172.1	149920	2141.3	234.25	0.109396	273.795	566.838	60.7844	16.0748	258.399	4144.51	1.7177e+07	21.7	5	3.0071e-05
49051	6.33588	15215	12.6	16569	1209.4	25.8891	0.0214065	195.056	447.828	72.5862	16.3053	265.863	5319.8	2.83003e+07	13.7	5.6	1.30814e-05
49053	6.47142	90354	37.2	34916	2429.6	54.5563	0.0224548	1105.04	618.443	41.3465	17.0916	292.123	2746.94	7.54568e+06	19	4.9	1.8717e-05
49055	5.33028	2509	1	18328	2466.5	28.6375	0.0116106	295.368	462.316	25.52	17.2013	295.885	3532.91	1.24815e+07	19.5	6.25	9.52698e-06
49057	6.56295	196533	297.9	39661	659.7	61.9703	0.0939371	215.326	626.686	73.6722	15.6093	243.65	4259.38	1.81423e+07	22.6	5.85	2.81965e-05
53009	5.15613	64525	36.6	12116	1764.7	18.9313	0.0107277	319.854	837.103	274.718	11.4428	130.938	3615.51	1.30719e+07	29.6	8.05	2.05023e-05
53027	4.91195	67194	34.8	24126	1929.2	37.6969	0.0195402	895.6	899.823	273.406	11.9376	142.506	3167.19	1.00311e+07	41.9	9.05	2.04415e-05
53029	5.9749	71558	338.6	10977	211.3	17.1516	0.0811716	459.635	814.102	78.8373	10.8073	116.798	2584.68	6.68057e+06	25.1	7	2.08868e-05
53031	5.19452	25953	14.3	8076	1818.5	12.6188	0.0069391	364.932	811.185	347.758	11.3392	128.577	3937.85	1.55067e+07	18.2	6.95	1.94836e-05
53033	5.68171	1737034	793.3	24243	2189.7	37.8797	0.017299	490.296	833.805	197.045	11.8916	141.41	3682.72	1.35624e+07	19.5	5.65	6.27464e-05
53035	5.39262	231969	574.2	5594	404	8.74062	0.0216352	418.988	891.773	132.772	12.1359	147.28	2836.48	8.04562e+06	25.9	6.3	3.69769e-05
53045	5.11706	49405	50.8	6697	973.3	10.4641	0.0107511	521.677	860.216	278.642	11.9013	141.641	3419.27	1.16914e+07	39.4	8	2.47925e-05
53053	5.3356	700820	414	23811	1692.9	37.2047	0.0219769	558.235	793.979	178.923	12.3428	152.345	3818.27	1.45792e+07	33.4	7.425	4.28339e-05
53055	5.51446	14077	81.7	11547	172.2	18.0422	0.104775	923.638	861.585	87.3084	12.0541	145.301	3051.87	9.31391e+06	10.8	5.325	1.33642e-05
53057	5.92199	102979	58.7	73028	1753.1	114.106	0.0650883	266.427	749.007	192.257	11.8022	139.292	4243.3	1.80056e+07	19.5	7.625	2.91733e-05
53061	5.878	606024	287.5	39931	2108.1	62.3922	0.0295964	245.99	786.651	183.57	11.8434	140.266	3983.81	1.58707e+07	25.3	6.3	4.25151e-05
53067	4.85185	207355	281.7	27049	736.1	42.2641	0.0574162	228.625	876.152	153.552	12.4656	155.391	2947.61	8.68841e+06	25.6	6.1	3.84508e-05
53073	5.86851	166814	77.1	80854	2162.2	126.334	0.0584286	269.267	705.059	190.386	11.6222	135.076	4628.87	2.14264e+07	23.5	6.5	3.08958e-05

## Sheet: description of variables 
Variable	Description (for complete description and references see manuscript)
FIPS codes	A unique five digit federal processing standard code assigned to every county in the U.S.
WDSPD_Interpolated Mean	Average annual wind speed in the county (in knots) for the years 2000 through 2004. Data were downloaded from weather station data available on the NCDC website (http://www1.ncdc.noaa.gov/pub/data/gsod/). A total of 1227 weather stations were chosen as they had all 5 years represented in the data. Averages were obtained for the five-year span for each station which were then averaged by county. I…
POP2000	County level population in 2000. Data were downloaded from U.S. census bureau.
POP00_SQMI	Population per square mile in 2000
CROP_ACR97	Number of acres in a county used to grow crops in 1997.
SQMI	Square miles for each county
Crop_sqmi	Square miles used to grow crops in a county. Calculated from the acres of land used to grow crops.
crop_density	Square miles used to grow crops in a county / square mile of the county
elevation	Average Elevation for a county. These data were downloaded from the National Climatic Data Center NOAA.
mean vapor pressure	Daily average water vapor pressure. The average over an annual period of the daily average partial pressure of water vapor in air near the surface. Data were obtained from DAYMET.
MEAN_PRECI	Total precipitation. The total accumulated precipitation over either a monthly or annual period. Data were obtained from DAYMET*.
MEAN_RADIA	Daily total shortwave radiation. The average over an annual period of the total daily incident shortwave radiative flux. Data were dowloaded from DAYMET*.
RAD*RAD	Daily total shortwave radiation squared.
MEAN_HDD	Heating degree-days. The summation for a year of the difference between 18.3 °C and the daily average air temperature, for days when that difference is positive (i.e. when the daily average air temperature is less than 18.3 °C). Data were downloaded from DAYMET*.
HDD*HDD	Heating degree-days squared
hrt_ds_caucasian_females	Annual average age-adjusted mortality rate from heart disease for female Caucasians between 1 and 65 years of age in 2000 and 2004 was acquired through the Centers for Disease Control and Prevention WONDER program
Avg_unemploy_2001_2004	Annual average county unemployment rate between 2000 and 2004 obtained from the U.S. Census Bureau.
EPA cancer risk	The cancer risk for 2002 were obtained from http://www.epa.gov/ttn/atw/nata2002/tables.html#table1. These data are derived from 2002 national air toxics emission inventory as input to the air dispersion models ASPEN, and an inhalation exposure model (HAPEM5). Exposure modeling is an important step in this assessment because it takes into account that people move from one location to another, (e.g…
	* All meteorological data obtained from DAYMET(http://www.daymet.org/) were 18 year annual averages.
